# Supplementary material for: Three-dimensional mapping in multi-samples with large-scale imaging and multiplexed post staining
Source: Commun Biol. 2023 Feb 3;6:148. doi: 10.1038/s42003-023-04456-3 (PMC9898531; doi:10.1038/s42003-023-04456-3)
Supplement: Supplementary file 3 — Supplementary Data 1 [file 42003_2023_4456_MOESM3_ESM.xlsx]

## Sheet: Fig 4- number of SOM neurons
	3M					14M
Region	3M-1	3M-2	3M-3	3M-4	3M-5	14M-1	14M-2	14M-3	14M-4	14M-5	14M-6	P value	Mean of 3M	Mean of 14M	Difference	SE of difference
Isocortex	596988	589340	591332	580593	648156	613838	649978	660401	640868	590481	569787	0.339475	601282	620892	-19610	19442
mPFC	34812	34732	36503	31367	37582	33072	35485	33305	33926	36606	34225	0.631217	34999	34437	562.7	1133
motor cortex	94767	103039	99771	89783	115867	94057	89365	108427	94798	93801	83488	0.253748	100645	93989	6656	5459
SS	137765	142982	147172	142255	162585	167608	169373	169984	165086	156711	143837	0.029087	146552	162100	-15548	5997
VIS	68154	70884	61935	64818	74932	70061	77606	79056	79824	62552	67789	0.248985	68145	72815	-4670	3789
AUD	48423	52512	54836	63216	41568	39270	50455	32898	44594	31819	28437	0.019256	52111	37912	14199	4991

## Sheet: Fig 5-e
Region	CONTROL				5XFAD		CNTNAP3KO					Tukey's multiple comparisons test	Predicted (LS) mean diff.	95.00% CI of diff.	Significant?	Summary	Adjusted P Value
ORB	14.2927	19.6317	5.5331	7.9471	5.7713	4.9246	0.7423	1.469	5.6513
AI	5.5973	6.4062	5.5814	3.9061	1.2156	1.1828	2.7572	1.7838	7.1675			ORB
ACA	6.0979	4.4768	3.4936	5.821	3.7177	12.6809	6.6808	5.5614	4.9621			Control vs. 5XFAD	6.503	0.09117 to 12.92	Yes	*	0.0461
MOS	2.6919	1.2949	1.243	3.1195	1.4537	1.0243	3.0753	0.5247	4.0662			Control vs. CNTNAP3KO	9.23	3.575 to 14.89	Yes	***	0.0006
RSP	0.5745	0.2343	0.2896	0.6787	0.118	1.0903	0.3181	0.0289	0.0135			5XFAD vs. CNTNAP3KO	2.727	-4.032 to 9.486	No	ns	0.6009
NDB	0.5088	0.3091	0.6637	0.7057	2.2306	1.5595	1.5907	2.6233	0.3446
BLA	3.4675	2.7525	3.5902	4.1669	0.2715	1.1696	0.3181	0.3148	0.4824			AI
ATN	2.5032	2.6191	2.8359	3.9421	5.7123	9.0266	7.8473	1.9937	3.5148			Control vs. 5XFAD	4.174	-2.238 to 10.59	No	ns	0.2706
MED	7.2223	10.7756	11.217	10.2396	16.7591	12.0003	10.1803	15.8447	14.3349			Control vs. CNTNAP3KO	1.47	-4.185 to 7.125	No	ns	0.8085
VENT	1.9205	4.1775	5.2435	9.1428	3.7177	5.9407	3.9236	9.3389	12.8877			5XFAD vs. CNTNAP3KO	-2.704	-9.463 to 4.055	No	ns	0.6061
CA1	15.5074	12.5846	1.6231	17.2652	1.7703	3.8855	1.5907	1.9937	2.4121
												ACA
												Control vs. 5XFAD	-3.227	-9.639 to 3.185	No	ns	0.4545
												Control vs. CNTNAP3KO	-0.7624	-6.417 to 4.892	No	ns	0.9443
												5XFAD vs. CNTNAP3KO	2.465	-4.294 to 9.223	No	ns	0.6592
												MOS
												Control vs. 5XFAD	0.8483	-5.564 to 7.260	No	ns	0.9463
												Control vs. CNTNAP3KO	-0.4681	-6.123 to 5.187	No	ns	0.9786
												5XFAD vs. CNTNAP3KO	-1.316	-8.075 to 5.442	No	ns	0.8873
												RSP
												Control vs. 5XFAD	-0.1599	-6.572 to 6.252	No	ns	0.998
												Control vs. CNTNAP3KO	0.3241	-5.331 to 5.979	No	ns	0.9897
												5XFAD vs. CNTNAP3KO	0.484	-6.275 to 7.243	No	ns	0.9839
												NDB
												Control vs. 5XFAD	-1.348	-7.760 to 5.064	No	ns	0.87
												Control vs. CNTNAP3KO	-0.9727	-6.628 to 4.682	No	ns	0.9109
												5XFAD vs. CNTNAP3KO	0.3755	-6.383 to 7.134	No	ns	0.9903
												BLA
												Control vs. 5XFAD	5.774	-3.638 to 9.186	Yes	*	0.0471
												Control vs. CNTNAP3KO	7.123	-2.532 to 8.777	Yes	***	0.0009
												5XFAD vs. CNTNAP3KO	0.3488	-6.410 to 7.108	No	ns	0.9916
												ATN
												Control vs. 5XFAD	-4.394	-10.81 to 2.018	No	ns	0.2356
												Control vs. CNTNAP3KO	-1.477	-7.132 to 4.178	No	ns	0.8069
												5XFAD vs. CNTNAP3KO	2.918	-3.841 to 9.676	No	ns	0.5586
												MED
												Control vs. 5XFAD	-4.516	-10.93 to 1.896	No	ns	0.2177
												Control vs. CNTNAP3KO	-3.59	-9.245 to 2.065	No	ns	0.2881
												5XFAD vs. CNTNAP3KO	0.9264	-5.832 to 7.685	No	ns	0.9425
												VENT
												Control vs. 5XFAD	0.2919	-6.120 to 6.704	No	ns	0.9935
												Control vs. CNTNAP3KO	-3.596	-9.251 to 2.059	No	ns	0.2869
												5XFAD vs. CNTNAP3KO	-3.888	-10.65 to 2.871	No	ns	0.3585
												CA1
												Control vs. 5XFAD	8.917	2.505 to 15.33	Yes	**	0.0039
												Control vs. CNTNAP3KO	9.746	4.091 to 15.40	Yes	***	0.0003
												5XFAD vs. CNTNAP3KO	0.8291	-5.930 to 7.588	No	ns	0.9536

## Sheet: Fig 5-g
Region	CONTROL				5XFAD		P value	Mean of Control	Mean of 5XFAD	Difference	SE of difference
NDB	5.9701	6.6667	5.8824	5.5556	5	5.8824	0.261938	6.019	5.441	0.5775	0.4426
BLA	5.5944	5.7554	6.422	5.9322	6.25	6.4516	0.198236	5.926	6.351	-0.4248	0.2757
CA1	2.1898	1.9504	1.2302	1.9504	1.7857	2.439	0.488622	1.83	2.112	-0.2822	0.3704
